# Supplementary material for: Fungicide-Saving Potential and Economic Advantages of Fungus-Resistant Grapevine Cultivars
Source: Plants (Basel). 2023 Aug 30;12(17):3120. doi: 10.3390/plants12173120 (PMC10489737; doi:10.3390/plants12173120)
Supplement: Supplementary file 1 [file plants-12-03120-s001.zip]

Archive with 2 entries (2 files):
- FigureS1.jpg
- FigureS2.jpg
